# Supplementary material for: Implication of Netrin-1 Gain of Expression in Canine Nodal Lymphoma
Source: Vet Sci. 2022 Sep 10;9(9):494. doi: 10.3390/vetsci9090494 (PMC9501284; doi:10.3390/vetsci9090494)
Supplement: Supplementary file 1 [file vetsci-09-00494-s001.zip]

Archive with 1 entries (1 files):
- vetsci-1802911-supplementary.pdf
